# Supplementary material for: Development of Proniosome Gel Formulation for CHIKV Infection
Source: Pharmaceutics. 2024 Jul 26;16(8):994. doi: 10.3390/pharmaceutics16080994 (PMC11360264; doi:10.3390/pharmaceutics16080994)
Supplement: Supplementary file 1 [file pharmaceutics-16-00994-s001.zip]

Archive with 1 entries (1 files):
- pharmaceutics-3096193-supplementary.pdf
